# Supplementary material for: MiR-30a-5p Inhibits Epithelial-to-Mesenchymal Transition and Upregulates Expression of Tight Junction Protein Claudin-5 in Human Upper Tract Urothelial Carcinoma Cells
Source: Int J Mol Sci. 2017 Aug 22;18(8):1826. doi: 10.3390/ijms18081826 (PMC5578210; doi:10.3390/ijms18081826)
Supplement: Supplementary file 1 [file ijms-18-01826-s001.zip]

Archive with 2 entries (2 files):
- 1. ijms-213753-suppl-Figures.pdf
- Supplementary Tables .pdf
